# Supplementary material for: The Effects of Polyphenols on Bone Metabolism in Postmenopausal Women: Systematic Review and Meta-Analysis of Randomized Control Trials
Source: Antioxidants (Basel). 2023 Oct 5;12(10):1830. doi: 10.3390/antiox12101830 (PMC10604028; doi:10.3390/antiox12101830)
Supplement: Supplementary file 1 [file antioxidants-12-01830-s001.zip]

Archive with 1 entries (1 files):
- antioxidants-2614467-supplementary File S1.pdf
